# Supplementary material for: Population-specific Mutation Patterns in Breast Tumors from African American, European American, and Kenyan Patients
Source: Cancer Res Commun. 2023 Nov 7;3(11):2244–55. doi: 10.1158/2767-9764.CRC-23-0165 (PMC10629394; doi:10.1158/2767-9764.CRC-23-0165)
Supplement: Supplementary Table 3 — Differentially expressed genes and pathway enrichment analysis comparing the 3 patient groups, EA, AA and Kenyan. [file crc-23-0165-s03.xlsx]

## Sheet: DEG List by Population Group
Supplementary Table 3: Differentially expressed genes and pathway enrichment analysis comparing the 3 patient groups, EA, AA and Kenyan
Upregulated in EA (vs. Kenyan)	Upregulated in EA (vs. AA)	"EA-Specific" (Upregulated in EA compared to both other population groups)	Upregulated in Kenyan (vs. EA)	Upregulated in Kenyan (vs. AA)	"Kenya-Specific" (Upregulated in Kenya compared to both other population groups)	Upregulated in AA (vs. EA)	Upregulated in AA (vs Kenyan)	"AA-Specific" (Upregulated in AA compared to both other population groups)
TBC1D3	RPL29P11	AC017099.1	ZNF587B	TBX19	AC006064.6	F8A1	TBC1D3	ABCA12
IGHV1-69-2	GABRA3	AC069499.1	GCSHP3	FXYD6	AC108925.1	PARM1	LINC01446	AL032819.3
MTND1P23	LINC01606	AP002884.3	SUB1	PPIF	ACTL8	GADD45G	MTND4P12	C1orf167
RPL29P11	KRT6C	BX284668.2	SMG1P5	RN7SL258P	ADORA1	CCDC13	NKX2-2	CCDC13
CSMD3	SBSN	C5orf17	CD109	SLCO3A1	AGTR1	RHOBTB3	BAGE2	CYP4Z2P
MTND4P12	SHH	CHIT1	PPIF	AL807752.1	AL358472.6	RN7SL471P	PCDH10	MUC19
AC093668.2	IGLV3-25	CSTA	AL445524.1	COQ3	AL627309.2	THPO	MT-ND6	RN7SL471P
LINC02163	BX284668.2	DLGAP3	SRI	AL358472.6	ARHGAP36	SLC40A1	CSMD3	ROBO2
NEUROD2	S100A7	F8A3	AL358472.6	C3	CALML5	AL121612.2	MTND2P28	ROPN1L
SCN1A	RHCG	GABRA3	TMEM47	ATP11A	CHI3L2	ACVR1C	IGHV1-69-2	SCGB3A1
IGKV1-33	IGLV3-10	IFIT1P1	AC015922.3	MPZL2	DSG3	SERPINA1	SNORA21	SHROOM1
BAGE2	TRPM8	IGHG2	MICOS10-NBL1	B3GNT5	FZD9	ROPN1L	NEUROD2	SOWAHA
MTND2P28	PAX6	IGHV1-2	TNFRSF19	C3orf80	GRB14	HSPD1P11	IGHV7-4-1	UNC5A
IGHV3-43	PNLDC1	IGHV3-21	AC026954.2	ODC1	KLK6	CORO6	AC108472.1
IGHV7-4-1	C5orf17	IGHV4-55	RASSF9	CGREF1	KRT16	AC012485.3	MUC19
GABRA3	PCSK1	IGLV1-51	COL11A2	NANOS3	KRT81	PON3	AC092071.1
LINC00858	IGHV4-55	IGLV3-21	LINGO1	KRTCAP3	LAMC2	ABHD11-AS1	AC026150.2
IGHV2-70	ACP7	IGLV3-25	TPH1	STAG3	LEMD1	ABCA12	SNORA38B
SNORA21	LINC01694	IGLV4-69	PXDNL	USP2	LRP1B	ALOX15B	SNORA81
IGHV4-28	AQP6	PAX6	RN7SL674P	TSPAN5	MAPK4	SOWAHA	AL360012.1
MT-ND6	TUBB4A	RPL29P11	RN7SL284P	AMD1	MAPK8IP1P2	SERHL2	AC090502.1
ZFR2	IGLV3-9	RPL35P3	TPI1P1	FAM57A	MICOS10-NBL1	SHROOM1	IGKV2-40
IGLV2-23	IGLV4-69	RPL7P14	C6orf52	AL139287.1	MLC1	UNC5A	AC135983.4
IGKV1D-13	HKDC1	S100A7	PTGES	MICOS10-NBL1	NKX6-1	AL032819.3	CDC20B
LINC01297	IGLV3-21	TIMD4	IL20RA	CSTB	PIP	C1orf167	AC087491.1
IGKV1D-17	LCN2	TMPRSS4	ADORA1	CAND2	PPIF	PGLYRP2	MTND1P23
IGHV2-26	LUNAR1		AC006064.6	RDH10	PTGES	CYP4Z2P	IGLV7-46
SNX19P3	AP002884.3		LRRC43	FSCN1	RGS22	AC103810.2	MUCL1
PAX7	FCRL1		AL132780.4	AC061992.1	SCRG1	CST2	LINC00491
IGHV2-5	MUC4		MESP1	UBASH3B	SERPINA3	CYP4X1	SNORA44
LINC01748	IGLV1-51		LAMC2	MRPS30	SHC4	ROBO2	LINC00221
SNORA81	TMPRSS4		CNTN4	DGKI	TMEM26	SYNPO2L	SCARNA20
IGHV1-46	ALK		SLC40A1	RN7SL737P	TPI1P1	CYP4F8	IGHV3-43
RNU12	IGHV1-2		NRIP3	TGM1	TTYH1	SCGB3A1	AC106712.1
IGKV2-29	PTHLH		SERPINA3	PTPRU	XAGE2	AC100801.1	CLCA2
IGKV3D-20	IGHV3-21		MESP2	TNFRSF21		CACNA2D3	LINC00858
AC002075.1	LUZP2		AL627309.2	QSOX1		CHGB	IGKV1-33
IGHV5-51	HDC		AC064799.1	ADORA1		UGT2B11	IGKV3D-20
POTEC	EPHX4		ZNF385D	PLA2G4A		CYP4Z1	HNRNPA1P73
SMIM34A	TRIM29		KCND3	AL133330.1		MUC19	RNU5E-1
CPLX2	COL19A1		C2orf50	SLC16A1		CLVS2	SNORD13
AC087491.1	RPL3P4		AC091182.1	CDKN2A			RNU12
IGHV2-70D	NOTUM		PDZK1IP1	AL008582.1			SNORA63
IGLV3-21	TIMD4		SLC25A48	SNHG26			SNORA4
IGKV1-6	ADGRG2		STEAP4	LINC00346			FAM91A3P
BX284668.2	IGHG2		ABHD11-AS1	KCNN4			AC026877.1
SNORD13	CRLF1		SNORD3B-2	AC023043.1			MT-ATP8
IGKV4-1	ANKRD45		SLC18A2	RBP1			MT-ND3
TMPRSS4	NRG2		SERPINA1	ITGB8			IGHV1-46
AC079160.1	AC006262.1		CHI3L2	NPM2			SNORA67
IGLV6-57	SLC28A1		ANPEP	TENT5A			FABP6
IGLC1	LINC00885		TMEM26	TM4SF1			SNORA70
IGHV4-55	CSTA		LRRC37A7P	IL1B			MT-ND4L
IGKV3D-15	SOX15		GLUD1P2	CHST3			MT-ND5
AP002884.3	CHIT1		EPHA8	NDRG1			AC242022.1
IGHV1-2	RBP1		SCUBE2	IL34			OR52E4
OR56A3	MYO7B		MMP7	ADORA2B			LINC01297
LINC00648	AC114811.2		RGS22	SLC16A10			IGLV10-54
MT-ATP8	AC231981.1		NPHS1	GPR161			AL032819.3
RNU5E-1	AC017099.1		GAS2L2	RGMA			SCARNA22
SNORA70	IFIT1P1		NEFL	RN7SL105P			SNORD33
IGLV7-46	AC069499.1		PPP4R4	TPI1P1			IGHV3-20
IGLV3-19	DLGAP3		PDZK1	LY6E			RNU5E-6P
VCX3A	TGM1		AC108925.1	SLC26A2			AC079781.4
KCNMB2-AS1	DND1P1		SERPINB5	TRPV3			TACC1P1
ANKRD20A7P	PDCD6IPP2		NKX6-1	IMPA2			SNORA26
SNORA63	TNFRSF13C		MLC1	PTGS2			IGHV5-51
IGLV1-36	C1QTNF4		CYP4F22	VAT1L			SNORA68
PCAT14	F8A3		KCNB2	AC006064.6			AL158835.1
POTEH	RPL35P3		PTPRT	CDHR1			GOLGA6L17P
AL360012.1	IL1RN		KRT16	AC005538.2			SNORA49
MT-ND3	RPL7P14		SLC1A1	GALNT5			AC004923.1
RNF17	LYPD5		GRB14	ALDOC			CFAP299
AC012236.1	FSCN1		CYP4X1	C2CD4D			ZRSR2P1
SNORA68	UBASH3B		MAPK4	C2CD4D-AS1			SHROOM1
SNORD33	ZNF572		KLK6	SFTPD			IGKV1D-13
IGHV4-39	B3GNT7		AC024940.2	PDCD6IPP2			MT-ND1
IGHV3-33	LYPD1		AC103702.2	FOSL1			ERBB2
IGHV4-61	LINC00926		FABP7	AL627309.2			OR56A3
AL365259.1	CSTB		FZD9	MMP9			MT-RNR1
MT-ND5	FXYD6		SIAH3	KLHL7-DT			SCARNA9
SNORA79B	ATP11A		CALML5	INSYN2B			MT-CYB
IGHV3-30	GAREM2		RPL17-C18orf32	P2RX6			AC009299.2
MT-ND1			DSG3	AL365217.1			FAM170A
IGLV3-27			PIP	LAMC2			C14orf180
SNORA38B			CYP4Z1	IL1RN			AC115618.3
LINC01873			TTYH1	ELOVL4			RNASE2
KRT18P58			DUX4	RARRES1			PIGR
MT-CYB			CACNA2D3	FOXC2			HSD17B13
IGHV1-24			DLX6	PTCHD4			AF228730.5
MT-ND4			LEMD1	NRG2			IGLV2-23
LINC01634			CYP4F8	SNX22			SCARNA21
S100A7			KRT8P41	ANGPTL4			SUDS3P1
IGLV5-45			AGTR1	TMEM26			IGKV1-6
MT-ND2			SHC4	ST6GALNAC5			GNG13
IGHV3-21			KRT81	AP003396.5			AP000808.1
PCDH10			CYP24A1	SERPINA3			SCN1A
IGHG2			IGSF1	RN7SL230P			UGT3A2
SNORA49			SCRG1	SHISAL1			IGHV2-26
HBA2			MALRD1	BMPER			MT-ND4
SCARNA22			CFAP47	PTGES			IGLV2-18
IGLV3-1			AL021395.1	PHF24			SNORA64
AP000529.1			AC103810.2	CHRDL2			SNORA14B
LINC01219			LRP1B	SNX32			SLC25A18
SCARNA20			UGT2B11	CHST6			NPIPA5
IGLV10-54			SERPINA6	S100A2			LINC02334
SNORD15B			ACTL8	DDIT4L			RPL7AP26
IGLV1-51			SYNPO2L	GRB14			AC016590.1
IGKV3-15			ARHGAP36	HMGA2			C1orf167
FAM71F1			AC146944.3	NSG1			GJB1
AC026150.2			CHGB	AL021920.2			CDH7
PAX6			CLVS2	ADD2			TDRD1
IGLV3-25			XAGE2	EMILIN3			SNORA2C
IGLL5			MAPK8IP1P2	CHI3L1			SCGB2A2
KCNQ2				APCDD1L			MUC3A
MTATP6P1				KCNQ4			UPF3AP3
IGKV1-16				NOTUM			SNORA7B
IGKV3D-11				NCMAP			SNORA71D
IGLV2-14				GRIN2A			SMIM33
B4GALNT2				PCYT1B			SNORA10
PADI3				ATP6V1C2			SNORA50B
LCAL1				LINC01659			RNU4-1
IGHV3-7				TRIM67			MT-ND2
RPL22P16				ACTG2			IGKV3D-11
IGLV2-18				KCNK17			SNORA37
SCARNA9				BLACAT1			MTATP6P1
LINC02576				PLP1			TCHH
IGLC2				NCCRP1			SNORD97
AC073130.1				SEZ6L			RF00002
SNORA50B				GABRB2			SNORD15B
MUC3A				EXTL1			FAM71F1
RNU5A-1				SOX8			KNDC1
IGHV3-15				AC084117.1			LINC01209
SNORA11F				SLC28A1			ROBO2
TDRD1				RN7SL731P			CEACAM5
MTCO1P12				MLC1			TTC6
AC126768.3				MELTF			SNORA71A
AC138035.2				CCDC187			MT1A
IGKV5-2				AARD			AC019322.4
GOLGA6L17P				TMEM100			AL032819.2
IGKV1-27				NKX6-1			MT-ATP6
MT-ATP6				GAL			SNORA79B
IGHV1-18				AC103718.1			AP003059.1
LRRC37A17P				S100A1			IGHV2-5
IGHG3				SLC22A16			AC009283.1
IGKV1-9				CALB2			CYP4Z2P
IGKV1D-39				RGS22			LINC01748
GOLGA6B				BDNF			CR381653.2
TCAP				FBN3			RPL22P1
MT-ND4L				PTPRZ1			DLX1
SNORA64				SLC6A14			AC005324.4
AC009108.3				FAM135B			MTND6P4
MT-CO2				GSDMC			SNORA73A
IGLC3				GRIA1			RBP4
IGHV1-69D				TMEM139			MNX1
IGLV4-69				TRIM29			SNORA57
SUDS3P1				LINC01819			SNORA7A
PSMC1P7				PGBD5			SNORA59A
IGHG1				LINC00284			SNORD10
CDC20B				COL19A1			RNU5A-1
SYT16				LINC01050			SNORA54
SNORA14B				SERPINB7			KCNF1
IGLV2-8				HILS1			LINC02432
AL132655.1				PIP			IGLV1-44
ANKRD55				AP002478.2			SNX31
CCL18				KRT16			MASP2
RNU4-1				ACP7			SCN4A
LINC01226				AC108925.1			SNORA52
IGHV3-74				SEC14L4			MT-CO2
LINC01225				ADGRG2			F7
UGT3A2				SIX3			AL133373.2
SNORA71A				KIAA0895LP1			SCGB3A1
SNORA3A				KRT87P			IGLV1-47
LBP				ABHD12B			SFTA1P
AC026877.1				PI15			SETP17
CXCL17				RASGEF1C			RNA5-8SN1
IGLV1-47				HDC			RNA5-8SN2
ISL2				ROPN1B			RNA5-8SN3
AC005609.5				DNER			GAL3ST2
SNORA37				SLPI			AC110998.1
IGLV7-43				AGTR1			HNRNPA1P53
IGKV3-11				LINC02249			NCBP2L
NMRAL2P				CHI3L2			CFAP157
IGHV3-23				PTHLH			IGLV2-8
MT-CO3				KRT6B			LBP
RNU5B-1				ALX3			GPAT2
GRB7				SHC4			SNORA3A
IGKV1-12				MUC16			SCARNA4
CEACAM3				LPO			AC005912.1
AL158071.4				CALML5			RNU5B-1
SNORA4				USH1C			FAM192BP
IGLV1-44				PCDH8			AC010401.1
C5orf17				LRP1B			MT-CO1
TIMD4				NPY4R			AL357078.1
POM121B				SBSN			MT-CO3
SNORA54				KRT17			DNAH3
SFTA1P				INSYN2			RNU6ATAC
IGHV3-64				PCSK1			SULT1C2P1
ERBB2				KRT6A			SNORA65
UPF3AP3				AC005863.1			SNORA71C
TBC1D3D				CRLF1			CPHL1P
SNORA2C				POU4F1			IGHV3-33
SCARNA21				TRPM8			LINC02211
MT-CO1				CYP1A1			LINC00862
PNMT				DMRTA2			GCOM2
AC092445.1				DSG3			AC108734.4
IGHV4-34				LEMD1			MTND5P2
KRT18P37				VGLL1			LRRC26
FOXD4L3				CHST4			CAVIN2
SNORD10				CNTN5			MTCO1P12
IGLV8-61				AC136621.1			NANOGP7
IGHV4-59				KRT81			UNC5A
SNORA59A				KLK5			HBA2
SNORD97				FOXCUT			SLC44A5
CXorf67				TUBB4A			IGKV2-30
GAPDHP27				LCTL			CEACAM6
NCAPGP1				KLK8			DDTL
SCARNA1				C1QL4			AL445669.1
MASP2				SERPINB2			GOLGA8O
LTK				TTYH1			ZNF676
CEACAM6				RHCG			AC020915.5
NEU4				GRIK1			AC067942.1
IGKV1-5				ACTL8			SEPT14P2
AC239800.3				OPRK1			FDPSP4
GSDMB				FZD9			ERICH6
KRT8P4				RGR			PLN
HSPA8P14				KLK6			SULT1A4
TCHH				MAPK4			FTH1P3
AL132655.2				SCRG1			ANKRD55
AL512625.3				LINP1			PDXDC2P
AC079949.2				ARHGAP36			ABCA12
ADAMTS7P4				LINC00707			RPL7P46
IFIT1P1				CTAG1B			AC004771.1
SNX18P10				MAPK8IP1P2			AC004678.1
L1TD1				XAGE2			SCARNA1
GOLGA6L5P							AC007683.1
CHIT1							AC010300.1
TPM3P6							HOXB5
SCARNA16							ADRA1A
SNORA57							TMEM178B
AC010531.4							AC010653.3
PNOC							UBQLNL
CR381653.2							BUD13P1
TMEM178B							MT-RNR2
PAX3							PAX9
SNORA38							HMGB1P24
HCN4							AL158071.4
SNORA7B							AC239803.3
RPL22P1							LVRN
UBQLNL							HMGA1P8
BUD13P1							RNU4-2
RHOXF1P3							EMX2
FAM192BP							TCAP
AC079781.4							TNFRSF10A-AS1
AC245060.5							AC073063.1
HNRNPA1P53							AC008040.2
AC007688.1							SNORA38
SNX31							HOXB6
OR52V1P							HOXB8
AC007683.1							AC009948.1
AC005586.2							AC018737.2
PGAP3							SBK3
EFCAB5							AC245060.5
FBXO36-IT1							MTUS2
AC007450.4							SOWAHA
SMARCE1P5							AC138035.1
ELFN2							AL512633.1
RIMS1							SULT1A2
LINC00862							AL512383.1
OR2L2							PGAP3
SNORA7A							PRDM16
MTND5P2							HRC
IKZF3							RPS3AP29
SNORA8							YWHAEP5
AC104389.4							ATP6V1G1P4
UBQLN3							AL136360.1
SNORA52							AP000695.2
RNU4-2							GSDMB
FOXD4L4							SNORA73B
LINC01481							FOXD4L4
JSRP1							ZNF350-AS1
AC004678.1							GOLGA6L5P
GTSF1							PTMAP1
AC069499.1							SLC26A1
SETP14							SIX1
SNORA73A							GNA14
GOLGA8O							SCARNA13
STARD3							RPS10-NUDT3
AC015712.6							AC006449.5
COA6-AS1							AC023509.2
LINC00618							CFAP53
KRT8P34							AC068448.1
ANO7							AC103702.1
AC009283.1							DNAAF1
SNORA10							CATSPERB
DNAH8							SLC6A20
RNU6ATAC							AC135352.1
FMO3							NPM1P25
HOXB8							AL132780.2
AL596442.2							ARHGEF38
RPL7P14							AC004223.2
CSTA							ORMDL3
DDTL							RPL7P24
HIST2H2BB							GTSF1
AL512633.1							GRB7
GAL3ST2							HIST2H2BB
LINC01232							CFAP57
POU2AF1							MYRFL
CD79A							SMARCE1P1
SERPINC1							SNORA53
AC010653.3							L1TD1
HMGB1P24							AC010329.1
ACTN2							HGFAC
AC090948.2							BTNL9
AC073109.1							AC243830.2
FOXD4L5							RGL3
AL357078.1							FXNP2
AIM2							TPM3P6
HEATR4							SNORA74B
BMS1P10							Z97653.2
HOXB6							CCDC183
HBB							TMEM150C
ORMDL3							NEXN
AC092692.1							OLFM5P
LINC01431							PCGF2
MYLK2							RNF148
FGF12							PTTG2
GOLGA8K							NSRP1P1
AP000547.3							MUSTN1
HOXB5							MYH7B
NEXN							AC092445.1
GALNT17							MFAP1P1
SNORA53							ACTG1P20
TDRD9							CFAP45
EMX2							RNF138P1
NPM1P25							ZNF474
MTND6P4							NANOGP4
GOLGA8H							SCARNA16
LRRC8C-DT							FMO3
SNORA24							AC103974.1
MT-RNR2							CYP2J2
RPL12P25							BAALC
AC019227.1							SNORA17B
HIST2H2BA							AL365436.1
TMEM150C							STARD3
GAPDHP62							EDARADD
YBX1P4							CCDC78
SLC25A6P4							HNRNPCP1
GNAS-AS1							AC103760.1
SCARNA13							BCYRN1
UBE2V1P1							AC133435.1
AC243829.1							SNORD3A
GOLGA8M							RN7SL471P
AC036176.2							AC002070.1
PDXDC2P							AP006284.1
LINC00989							HMGB3P22
H3F3AP4							FGFR4
OLFM5P							HOXC4
DLX4							C20orf96
SCARNA7							SCARNA7
ACTG1P4							CEMP1
HMGB3P22							AC006254.1
CNR1							TRIM36
AC017099.1							HMGN5
AP002812.5							SRL
RNY3							AC012358.3
Z69720.1							AC005104.2
AC005495.1							LIPE
NPIPB15							PGGHG
AC092902.4							RBM22P2
RPL26P6							C21orf59-TCP10L
RNF138P1							TEX45
SULT1A3							H3F3AP4
AC139530.4							DLGAP2
PRR13P5							PKD1L1
AC234783.1							AP000345.2
AC018992.1							SMARCE1P5
AL592437.2							SNORA12
KRT18P18							RNY3
ANKRD20A3							SULT1A3
FGD5P1							KIAA1257
HSP90AB4P							NPIPB3
LINC00539							NR2F1
MFAP1P1							AC007842.1
LRRC37A9P							RGS17P1
AC008013.1							HIST1H3J
SNORA12							EXTL3-AS1
DLGAP3							AC090877.1
HNRNPCP1							COA6-AS1
AC073063.1							PRR13P5
MIEN1							FTLP14
DERL3							RPL7P7
AL590004.3							AC036176.2
SLC14A1							CCER2
RNF112							ROPN1L
MUC20							MNS1
AC103974.1							LINC00702
SNORA47							AIMP1P1
CFAP53							KRT18P15
LRRC37A4P							AL356801.1
MUC20P1							AC007384.1
RP1L1							YTHDF1P1
EVI2B							SCN8A
CEP112							SNX18P12
FTH1P16							CCDC110
EXTL3-AS1							AC246785.3
BCYRN1							LINC02076
AL109917.1							RPL12P21
HRC							AC023509.1
FTH1P3							GOLGA6L4
AC012443.2							LOXHD1
AC010900.1							RBPMS
SLC7A9							AC011479.3
TRIM36							HSP90AB4P
SNORA17B							MS4A14
ACTG1P20							CMYA5
SEPT14P19							TTLL10
AL645568.2							LINC02611
AL031432.2							CCDC144B
AC023632.2							AC087752.3
TCP10L							AL031274.1
AC087752.3							FAM133DP
SLC6A16							ZNF208
FBN2							PDE2A
SNORA74B							SLC7A9
PDCL3P6							CCDC96
RPL35P3							AC005495.1
AL391095.3							AC104389.4
SUMO4							CFL1P5
AC004223.2							AC125437.2
AC008507.1							AC007566.1
AC127496.7							XBP1P1
AC007566.1							AC023632.2
RPL7P46							CEP112
MED1							AC010900.1
LRRFIP1P1							AC012617.1
Z97192.2							SDAD1P1
YWHAEP5							SNORA50C
TFPI							ACTG1P3
GVINP1							LINC00539
FAM182B							AC119403.1
HSPA8P4							C1GALT1P1
KRT18P15							KMO
AC084125.2							TRIM74
ATP23							RNF133
SRRM5							TCP10L
POU3F1							CCDC13
AC006449.5							CWC25
AC110994.2							FOSL1P1
CYCSP24							MIR194-2HG
AC103702.1							GDPD3
AC078883.1							RASD1
AC104986.1							AC117382.1
AC117382.1							CCDC159
HMGB1P6							AC068669.1
PRKAR1AP1							FGD5P1
PMS2P5							AC106782.2
NPIPA7							LEAP2
LOXHD1							STARD10
HM13-IT1							LRRCC1
AC007952.7							AC011468.1
CDK12							WDR66
C20orf96							PIP5K1B
RPS27AP12							HIST1H4I
SNORA59B							MTND5P14
HIST1H4A							SRRM5
ALS2CR12							PDCL3P6
LYG1							HMGB1P6
P2RY6							AC026979.4
AC026979.4							SAMD15
AC093495.1							LRRC37A
AL022322.1							TPM3P7
GPR179							ZNF608
AK4P1							AC011511.4
AC006042.3							MYL5
RNU2-2P							EPOR
HOXC4							AL355338.1
BRCC3P1							C11orf65
ZEB2-AS1							GOLGA8Q
ABCC2							LMNTD2
F8A3							ZMYND8
SMARCE1P1							TSNAXIP1
HIST1H3E							AL645568.2
HOXB7							SNORA48
SNORA73B							AL669831.1
FTLP14							EGR1
AC093668.3							AC022167.1
AC134407.3							RPS27AP12
AC095057.3							NPIPB13
AC012181.1							TLK2P2
RGS17P1							LDB3
AL391095.1							FTH1P16
AP001992.1							CYCSP24
PCGF2							EME2
CEP295NL							CDK11A
ST6GALNAC4P1							LRRFIP1P1
ATE1-AS1							STX16-NPEPL1
ACTG1P3							CRACR2B
RNU2-1							KANK3
AC007068.1							USHBP1
SNORA48							AC011939.1
PTOV1-AS1							BCLAF3
TSPAN9-IT1							CMTM8
AL691447.2							FGD6
CPNE5							MYOM3
GABRR2							AL662907.1
HELLPAR							TYW1B
PLAC8L1							EEF1DP2
AC011479.3							RPS4XP17
RPS2P44							RPGRIP1
AL391280.1							KRT8P39
AC022167.1							FSCN2
HSPA1A							SLC35E1P1
AC009533.1							MAMDC4
FILIP1L							ZNF138
BCLAF3							IQCN
HMGB1P3							SNORA23
ZEB1							ATP23
AC026741.1							ESF1
AC023509.1							AK4P1
RBPMS							SCX
GOLGA6L10							GOLGA6L9
ZNF366							GOLGA8B
AC016773.1							ZNF467
AC009403.1							NSRP1
AC100827.2							RPGR
FGD6							RDH5
AC104046.1							UVSSA
FBXL20							GOLGA6L10
FLJ45513							C5orf66
SNORD3A							AC087854.1
KIF26A							TTC25
HMGN5							FILIP1
TYW1B							AC104046.1
PRDM1							AC007681.1
SNORA23							HOXC6
AL359922.3							HOXB7
KRT18P31							AC074143.2
NPIPP1							WDR97
CWC25							SH3D21
PRAM1							CCSER1
AP003469.4							RRN3P3
AC016394.2							PIP4K2B
AL137077.2							SNHG18
AC002116.1
DDX10P1
TLK2P2
ESF1
PIP4K2B
AC245297.3
CMTM8
PNISR
CFDP1
AC012066.1
AC011939.1
CEP128
AC004865.2
FOSL1P1
AP001062.1
SPTY2D1OS
STAC3
OVOL2
AC027373.1
NSRP1P1
RFXAP

## Sheet: Pathway Enrichment (AA)
Top Canonical Pathways in Breast Tumors from African American Individuals (vs. Kenyan Individuals)
Pathway	FDR
WP_ELECTRON_TRANSPORT_CHAIN_OXPHOS_SYSTEM_IN_MITOCHONDRIA [103]	1.77e-07
REACTOME_SCAVENGING_OF_HEME_FROM_PLASMA [69]	1.86e-07
REACTOME_CREATION_OF_C4_AND_C2_ACTIVATORS [71]	1.86e-07
REACTOME_INITIAL_TRIGGERING_OF_COMPLEMENT [80]	4.26e-07
REACTOME_CD22_MEDIATED_BCR_REGULATION [61]	4.26e-07
KEGG_PARKINSONS_DISEASE [130]	5.61e-07
KEGG_OXIDATIVE_PHOSPHORYLATION [132]	5.81e-07
REACTOME_FCGR_ACTIVATION [69]	9.32e-07
REACTOME_ROLE_OF_LAT2_NTAL_LAB_ON_CALCIUM_MOBILIZATION [71]	1.1e-06
REACTOME_BINDING_AND_UPTAKE_OF_LIGANDS_BY_SCAVENGER_RECEPTORS [98]	1.91e-06
Top Canonical Pathways in Breast Tumors from African American Individuals (vs. EA Individuals)
Pathway	FDR
REACTOME_ARACHIDONIC_ACID_METABOLISM [59]	0.021
WP_METAPATHWAY_BIOTRANSFORMATION_PHASE_I_AND_II [183]	0.021
WP_OXIDATION_BY_CYTOCHROME_P450	0.021
